# Supplementary material for: An allelic variant of GAME9 determines its binding capacity with the GAME17 promoter in the regulation of steroidal glycoalkaloid biosynthesis in tomato
Source: J Exp Bot. 2020 Jan 14;71(9):2527–36. doi: 10.1093/jxb/eraa014 (PMC7210767; doi:10.1093/jxb/eraa014)
Supplement: eraa014_suppl_supplementary_table_S2 [file eraa014_suppl_supplementary_table_s2.xlsx]

## Sheet: Sheet1
Table S2. Genes within 122.7 kb of the SNP (ch01:84016748) most highly associated with fruit hydrotomatidine content
Gene	Loci	Annotation
Solyc01g090240	SL2.50ch01:83912751-83915961	Protein kinase 5
Solyc01g090250	SL2.50ch01:83917337-83921860	Integrator complex subunit 4
Solyc01g090260	SL2.50ch01:83926024-83928485	HEAT repeat family protein expressed
Solyc01g090270	SL2.50ch01:83931516-83937311	Bzip-like transcription factor-like
Solyc01g090280	SL2.50ch01:83941835-83953019	Leucine carboxyl methyltransferase family protein
Solyc01g090290	SL2.50ch01:83955347-83964727	COP9 signalosome complex subunit 7
Solyc01g090300	SL2.50ch01:83966980-83967696	Ethylene responsive transcription factor 1b
Solyc01g090310	SL2.50ch01:83975321-83976020	Ethylene responsive transcription factor 1a
Solyc01g090320	SL2.50ch01:83980319-83980960	Ethylene responsive transcription factor 1b
Solyc01g090330	SL2.50ch01:83998580-84001711	Unknown Protein
Solyc01g090340	SL2.50ch01:84028843-84029830	Ethylene responsive transcription factor 1b
Note: The candidant gene annotated as ethylene responsive transcription factor is represented in bold.
