# Supplementary material for: An allelic variant of GAME9 determines its binding capacity with the GAME17 promoter in the regulation of steroidal glycoalkaloid biosynthesis in tomato
Source: J Exp Bot. 2020 Jan 14;71(9):2527–36. doi: 10.1093/jxb/eraa014 (PMC7210767; doi:10.1093/jxb/eraa014)
Supplement: eraa014_suppl_supplementary_table_S3 [file eraa014_suppl_supplementary_table_s3.xlsx]

## Sheet: Sheet1
Table S3. The SNP and their P-value (associated with fruit hydrotomatidine content) in the 86 haploblocks.
SNP	P-value
SL2.50ch01_83906668	1.51053e-07
SL2.50ch01_83932562	1.26283e-10
SL2.50ch01_83939153	1.91921e-08
SL2.50ch01_83954477	3.12779e-08
SL2.50ch01_83968453	2.25853e-07
SL2.50ch01_83969164	1.08318e-09
SL2.50ch01_83970729	2.25521e-10
SL2.50ch01_83979247	1.55757e-09
SL2.50ch01_83980804	2.16422e-07
SL2.50ch01_83987740	3.61649e-11
SL2.50ch01_83989341	1.64659e-08
SL2.50ch01_83990233	1.92831e-08
SL2.50ch01_83991510	5.22997e-09
SL2.50ch01_83992146	6.66399e-08
SL2.50ch01_83995699	4.55894e-11
SL2.50ch01_83997041	6.2751e-08
SL2.50ch01_83997632	1.49001e-08
SL2.50ch01_83998219	6.84493e-10
SL2.50ch01_84001813	2.15439e-09
SL2.50ch01_84002724	5.23388e-10
SL2.50ch01_84003610	1.3635e-08
SL2.50ch01_84003906	3.9301e-09
SL2.50ch01_84004404	1.02443e-08
SL2.50ch01_84005986	3.9486e-09
SL2.50ch01_84006807	8.25023e-13
SL2.50ch01_84008133	5.28098e-10
SL2.50ch01_84009107	3.08217e-11
SL2.50ch01_84009207	5.07104e-09
SL2.50ch01_84009227	5.18935e-11
SL2.50ch01_84009262	2.2155e-10
SL2.50ch01_84009266	2.78197e-08
SL2.50ch01_84009346	1.2756e-09
SL2.50ch01_84009394	4.12458e-09
SL2.50ch01_84009644	9.26326e-09
SL2.50ch01_84011112	1.50622e-11
SL2.50ch01_84011766	3.83851e-12
SL2.50ch01_84012450	1.7184e-12
SL2.50ch01_84013496	1.58867e-09
SL2.50ch01_84014708	1.05812e-10
SL2.50ch01_84014727	1.63675e-12
SL2.50ch01_84014729	1.63675e-12
SL2.50ch01_84014735	3.53347e-13
SL2.50ch01_84014759	3.62203e-10
SL2.50ch01_84015785	1.83211e-12
SL2.50ch01_84016023	2.04174e-10
SL2.50ch01_84016180	4.65756e-11
SL2.50ch01_84016243	3.6604e-12
SL2.50ch01_84016261	1.6509e-13
SL2.50ch01_84016278	1.52619e-11
SL2.50ch01_84016395	3.99029e-10
SL2.50ch01_84016489	4.31675e-10
SL2.50ch01_84016748	2.24667e-14
SL2.50ch01_84017001	1.27781e-12
SL2.50ch01_84017139	2.02621e-11
SL2.50ch01_84017414	1.74638e-11
SL2.50ch01_84017449	3.60142e-14
SL2.50ch01_84017704	6.87681e-12
SL2.50ch01_84017849	2.21842e-08
SL2.50ch01_84017902	7.33013e-09
SL2.50ch01_84018338	1.52113e-12
SL2.50ch01_84018342	5.60614e-11
SL2.50ch01_84018852	1.82189e-09
SL2.50ch01_84019000	1.07938e-09
SL2.50ch01_84019403	1.62931e-07
SL2.50ch01_84019898	2.19355e-08
SL2.50ch01_84020209	3.85146e-09
SL2.50ch01_84020489	1.81194e-09
SL2.50ch01_84021087	1.4277e-10
SL2.50ch01_84021100	1.9027e-11
SL2.50ch01_84021189	1.64716e-09
SL2.50ch01_84021406	1.80401e-11
SL2.50ch01_84022082	3.89114e-11
SL2.50ch01_84022643	1.30132e-08
SL2.50ch01_84022815	2.60908e-09
SL2.50ch01_84023935	3.2223e-11
SL2.50ch01_84023937	1.16204e-10
SL2.50ch01_84023955	7.22589e-10
SL2.50ch01_84023965	6.14783e-11
SL2.50ch01_84023982	2.34446e-10
SL2.50ch01_84024005	3.82465e-11
SL2.50ch01_84024031	1.23974e-09
SL2.50ch01_84024124	1.56808e-08
SL2.50ch01_84024216	6.39372e-11
SL2.50ch01_84024625	1.53001e-12
SL2.50ch01_84029213	6.07549e-12
SL2.50ch01_84029382	5.88442e-11
The SNPs in the haploblock 43 are represented in bold.
